# Supplementary material for: Impact of Polymerase Fidelity on Background Error Rates in Next-Generation Sequencing with Unique Molecular Identifiers/Barcodes
Source: Sci Rep. 2019 Mar 5;9:3503. doi: 10.1038/s41598-019-39762-6 (PMC6401092; doi:10.1038/s41598-019-39762-6)
Supplement: Supplementary file 2 — Supplementary Table 1 [file 41598_2019_39762_MOESM2_ESM.xlsx]

## Sheet: platinum hifi 2
Reference sequence	AGATTTCACTGT		BRAF V600 codon is underlined
Platinum_HiFi_3	obs_target
BRAF_305	AGATTTttCTGT			COSMIC_ID	Nucleotide_change	AA_change	Percentage	Count
BRAF_305	AGATTTttCTGT			COSM475	c.1799_1800TG>AA	p.V600E	27.2727	24
BRAF_305	AGATTTCctTGT			COSM477	c.1799_1800TG>AT	p.V600D	2.27273	2
BRAF_305	AGATTTttCTGT			COSM473	c.1798_1799GT>AA	p.V600K	53.4091	47
BRAF_305	AGATTTttCTGT						82.9545	73
BRAF_305	AGATTTttCTGT
BRAF_305	AGATTTCctTGT
BRAF_305	AGATTTttCTGT
Platinum_HiFi_2	obs_target
BRAF_305	AGATTTttCTGT
BRAF_305	AGATTTCttTGT
BRAF_305	AGATTTttCTGT
BRAF_305	AGATTTttCTGT
Platinum_HiFi_1	obs_target
BRAF_305	AGATTTCttTGT
BRAF_305	AGATTTCttTGT
Platinum_3	obs_target
BRAF_305	AGATTTCttTGT
BRAF_305	AGATTTCttTGT
BRAF_305	AGATTTttCTGT
BRAF_305	AGATTTttCTGT
BRAF_305	AGATTTCttTGT
BRAF_305	AGATTTttCTGT
BRAF_305	AGATTTCttTGT
BRAF_305	AGATTTttCTGT
BRAF_305	AGATTTCttTGT
BRAF_305	AGATTTttCTGT
Platinum_2	obs_target
BRAF_305	AGATTTCctTGT
BRAF_305	AGATTTCctTGT
BRAF_305	AGATTTttCTGT
BRAF_305	AGATTTCttTGT
BRAF_305	AGATTTttCTGT
BRAF_305	AGATTTCctcGT
BRAF_305	AGATTTttCTGT
BRAF_305	AGATTTttCTGT
BRAF_305	AGATTTttCTGT
Platinum_1	obs_target
BRAF_305	AGATTTttCTGT
BRAF_305	AGATTTttCTGT
BRAF_305	AGATTTttCTGT
BRAF_305	AGATTTCttTGT
BRAF_305	AGATTTCttTGT
BRAF_305	AGATTTCcgTGT
BRAF_305	AGADTTCctTGT
Accuprime_hifi3	obs_target
BRAF_305	AGATTTttCTGT
BRAF_305	AGATTTttCTGT
BRAF_305	AGATTTttCTGT
BRAF_305	AGATTTttCTGT
BRAF_305	AGATTTttCTGT
BRAF_305	AGATTTttCTGT
Accuprime_hifi2	obs_target
BRAF_305	AGATTTttCTGT
BRAF_305	AGATTTttCTGT
BRAF_305	AGATTTDtCTGT
BRAF_305	AGATTTttCTGT
Accuprime_hifi1	obs_target
BRAF_305	AGATTTCctTGT
BRAF_305	AGATTTCttTGT
Accuprime_3	obs_target
BRAF_305	AGATTTttCTGT
BRAF_305	AGATTTCcgTGT
BRAF_305	AGATTTDDDTGT
BRAF_305	AGATTTCtaTGT
Accuprime_2	obs_target
BRAF_305	AGATTTCctTGT
BRAF_305	AGATTTttCTGT
BRAF_305	AGATTTttCTGT
BRAF_305	AGATTTttCTGT
BRAF_305	AGATTTttCTGT
BRAF_305	AGATTTCttTGT
BRAF_305	AGATTTCttTGT
BRAF_305	AGATTTttCTGT
BRAF_305	AGATTTttCTGT
BRAF_305	AGATTTttCTGT
BRAF_305	AGATTTCttTGT
Accuprime_1	obs_target
BRAF_305	AGATTTttCTGT
BRAF_305	AGATTTCttTGT
BRAF_305	AGATTTCttTGT
BRAF_305	AGATTTttCTGT
BRAF_305	AGATTTCttTGT
BRAF_305	AGATTTCttTGT
BRAF_305	AGATTTCctTGT
BRAF_305	AGATTTCttTGT
BRAF_305	AGATTTCDtTGT
Phusion_3	obs_target
BRAF_305	AGATTTCttTGT
BRAF_305	AGATTTttCTGT
BRAF_305	AGATTTCttTGT
BRAF_305	AGATTTttCTGT
Phusion_2	obs_target
BRAF_305	AGATTTCctTGT
BRAF_305	AGATTTttCTGT
BRAF_305	AGATTTCttTGT
Phusion_1	obs_target
BRAF_305	AGATTTCtaTGT
BRAF_305	AGATTTttCTGT
BRAF_305	AGATTTCttTGT
BRAF_305	AGATTTttCTGT
BRAF_305	AGATTTttCTGT
