# Supplementary material for: Impact of Polymerase Fidelity on Background Error Rates in Next-Generation Sequencing with Unique Molecular Identifiers/Barcodes
Source: Sci Rep. 2019 Mar 5;9:3503. doi: 10.1038/s41598-019-39762-6 (PMC6401092; doi:10.1038/s41598-019-39762-6)
Supplement: Supplementary file 3 — Supplementary Table 2 [file 41598_2019_39762_MOESM3_ESM.xlsx]

## Sheet: Primer sequences
Primers used in SiMSen-Seq
Assay	gene	Enzyme	SeraCare	Roche	chromosome	chr start (hg38)	chr end (HG38)	fwd primer 5' - 3'	rev primer 5' - 3'	amplicon length	Notes
BRAF_305	BRAF	x	x	x	chr7	140753304	140753376	CAAACTGATGGGACCCACTCCATCG	GACCTCACAGTAAAAATAGGTGATTTTGGTCTAGC	81
PIK3CA_234	PIK3CA	x	x		chr3	179234249	179234328	CTGAGCAAGAGGCTTTGGAGTATTTCATG	CCAATCCATTTTTGTTGTCCAGCCAC	82
KIT_125	KIT	x	x		chr5	55599321	55599342	ACAAAGATTTGTGATTTTGGTCTAGCCAGAG	TGGGTACTCACGTTTCCTTTAACCACA	73
Universal fwd primer		GGACACTCTTTCCCTACACGACGCTCTTCCGATCTNNNNNNNNNNNNATGGGAAAGAGTGTCC-fwd target primer
Universal Rev primer		GTGACTGGAGTTCAGACGTGTGCTCTTCCGATCT-rev target primer
Illumina fwd primer		AATGATACGGCGACCACCGAGATCTACACTCTTTCCCTACACGACGCTCTTCCGATCT
Illumina rev primer with index		CAAGCAGAAGACGGCATACGAGATNNNNNNGTGACTGGAGTTCAGACGTGTGCTCTTCCGATCT
Index primer		GATCGGAAGAGCACACGTCTGAACTCCAGTCAC
Sequencing primer		ACACTCTTTCCCTACACGACGCTCTTCCGATCT
Universal Safe-SeqS fwd primer		ACACTCTTTCCCTACACGACGCTCTTCCGATCTNNNNNNNNNNNN-fwd target primer
