# Supplementary material for: Impact of Polymerase Fidelity on Background Error Rates in Next-Generation Sequencing with Unique Molecular Identifiers/Barcodes
Source: Sci Rep. 2019 Mar 5;9:3503. doi: 10.1038/s41598-019-39762-6 (PMC6401092; doi:10.1038/s41598-019-39762-6)
Supplement: Supplementary file 4 — Supplementary Table 3 [file 41598_2019_39762_MOESM4_ESM.xlsx]

## Sheet: 2wayANOVA
Tukey's multiple comparisons test	Mean Diff.	95.00% CI of diff.	Summary	Adjusted P Value
PIK3CA
Accuprime HiFi vs. Accuprime	0.152	-0.3948 to 0.6987	ns	0.9266
Accuprime HiFi vs. Phusion	0.4756	-0.07118 to 1.022	ns	0.1122
Accuprime HiFi vs. Platinum HiFi	0.3189	-0.2278 to 0.8657	ns	0.4539
Accuprime HiFi vs. Platinum	0.09973	-0.447 to 0.6465	ns	0.9836
Accuprime vs. Phusion	0.3236	-0.2232 to 0.8703	ns	0.4394
Accuprime vs. Platinum HiFi	0.1669	-0.3798 to 0.7137	ns	0.9
Accuprime vs. Platinum	-0.05226	-0.599 to 0.4945	ns	0.9986
Phusion vs. Platinum HiFi	-0.1567	-0.7034 to 0.3901	ns	0.9188
Phusion vs. Platinum	-0.3758	-0.9226 to 0.1709	ns	0.2933
Platinum HiFi vs. Platinum	-0.2192	-0.766 to 0.3276	ns	0.7719
KIT
Accuprime HiFi vs. Accuprime	0.1864	-0.3604 to 0.7331	ns	0.8583
Accuprime HiFi vs. Phusion	0.3316	-0.2152 to 0.8783	ns	0.4151
Accuprime HiFi vs. Platinum HiFi	0.1545	-0.3922 to 0.7013	ns	0.9225
Accuprime HiFi vs. Platinum	0.1564	-0.3903 to 0.7032	ns	0.9192
Accuprime vs. Phusion	0.1452	-0.4015 to 0.692	ns	0.9371
Accuprime vs. Platinum HiFi	-0.03185	-0.5786 to 0.5149	ns	0.9998
Accuprime vs. Platinum	-0.02993	-0.5767 to 0.5168	ns	0.9998
Phusion vs. Platinum HiFi	-0.1771	-0.7238 to 0.3697	ns	0.8792
Phusion vs. Platinum	-0.1752	-0.7219 to 0.3716	ns	0.8833
Platinum HiFi vs. Platinum	0.001922	-0.5448 to 0.5487	ns	>0.9999
BRAF
Accuprime HiFi vs. Accuprime	0.121	-0.4258 to 0.6677	ns	0.9669
Accuprime HiFi vs. Phusion	0.7985	0.2517 to 1.345	**	0.0017
Accuprime HiFi vs. Platinum HiFi	0.5083	-0.03845 to 1.055	ns	0.0782
Accuprime HiFi vs. Platinum	-0.2205	-0.7673 to 0.3262	ns	0.768
Accuprime vs. Phusion	0.6775	0.1307 to 1.224	**	0.0094
Accuprime vs. Platinum HiFi	0.3873	-0.1594 to 0.9341	ns	0.2657
Accuprime vs. Platinum	-0.3415	-0.8883 to 0.2052	ns	0.3858
Phusion vs. Platinum HiFi	-0.2902	-0.8369 to 0.2566	ns	0.5461
Phusion vs. Platinum	-1.019	-1.566 to -0.4722	****	<0.0001
Platinum HiFi vs. Platinum	-0.7288	-1.276 to -0.1821	**	0.0046
