# Supplementary material for: Impact of Polymerase Fidelity on Background Error Rates in Next-Generation Sequencing with Unique Molecular Identifiers/Barcodes
Source: Sci Rep. 2019 Mar 5;9:3503. doi: 10.1038/s41598-019-39762-6 (PMC6401092; doi:10.1038/s41598-019-39762-6)
Supplement: Supplementary file 5 — Supplementary Table 4 [file 41598_2019_39762_MOESM5_ESM.xlsx]

## Sheet: Sheet1
	Accuprime HiFi	Accuprime	Phusion	Platinum	Platinum HiFi
Accuprime HiFi		6.37423e-10	0.00103581	1.34015e-10	0.0268939
Accuprime	6.37423e-10		0.00630334	1.04419e-11	0.00280018
Phusion	0.00103581	0.00630334		0.0083758	5.88628e-07
Platinum	1.34015e-10	1.04419e-11	0.0083758		0.0240089
Platinum HiFi	0.0268939	0.00280018	5.88628e-07	0.0240089
