# Supplementary material for: Impact of Polymerase Fidelity on Background Error Rates in Next-Generation Sequencing with Unique Molecular Identifiers/Barcodes
Source: Sci Rep. 2019 Mar 5;9:3503. doi: 10.1038/s41598-019-39762-6 (PMC6401092; doi:10.1038/s41598-019-39762-6)
Supplement: Supplementary file 6 — Supplementary Table 5 [file 41598_2019_39762_MOESM6_ESM.xlsx]

## Sheet: Sheet1
Platinum vs. Accuprime			How effective was the pairing?
Wilcoxon signed rank test			rs (Spearman)	0.7474
P value	<0.001		P value (one tailed)	<0.001
P value summary	***		P value summary	***
Platinum vs. Accuprime HiFi			How effective was the pairing?
Wilcoxon signed rank test			rs (Spearman)	0.7156
P value	<0.001		P value (one tailed)	<0.001
P value summary	***		P value summary	***
Platinum vs. Phusion			How effective was the pairing?
Wilcoxon signed rank test			rs (Spearman)	0.3402
P value	<0.001		P value (one tailed)	0.004
P value summary	***		P value summary	**
Platinum vs. Platinum HiFi			How effective was the pairing?
Wilcoxon signed rank test			rs (Spearman)	0.2936
P value	<0.001		P value (one tailed)	0.01
P value summary	***		P value summary	*
Phusion vs. Platinum HiFi			How effective was the pairing?
Wilcoxon signed rank test			rs (Spearman)	0.5974
P value	0.89		P value (one tailed)	<0.001
P value summary	ns		P value summary	***
Accuprime vs. Phusion			How effective was the pairing?
Wilcoxon signed rank test			rs (Spearman)	0.3517
P value	<0.001		P value (one tailed)	0.003
P value summary	***		P value summary	**
Accuprime vs. Accuprime HiFi			How effective was the pairing?
Wilcoxon signed rank test			rs (Spearman)	0.6965
P value	0.86		P value (one tailed)	<0.001
P value summary	ns		P value summary	***
Accuprime HiFi vs. Platinum HiFi			How effective was the pairing?
Wilcoxon signed rank test			rs (Spearman)	0.2851
P value	<0.001		P value (one tailed)	0.01
P value summary	***		P value summary	*
Accuprime HiFi vs. Phusion			How effective was the pairing?
Wilcoxon signed rank test			rs (Spearman)	0.4145
P value	<0.001		P value (one tailed)	<0.001
P value summary	***		P value summary	***
